# Supplementary material for: Ultrasensitive detection of intact SARS-CoV-2 particles in complex biofluids using microfluidic affinity capture
Source: Sci Adv. 2025 Jan 10;11(2):eadh1167. doi: 10.1126/sciadv.adh1167 (PMC11721714; doi:10.1126/sciadv.adh1167)
Supplement: Supplementary file 2 — Movie S1 [file sciadv.adh1167_movie_s1.zip]

Archive with 1 entries (1 files):
- adh1167_movie_s1.mov
